# Supplementary material for: Integrative Transcriptomic and Metabolomic Insights Into Saline-Alkali Stress Tolerance in Foxtail Millet
Source: Plants (Basel). 2025 May 24;14(11):1602. doi: 10.3390/plants14111602 (PMC12158200; doi:10.3390/plants14111602)
Supplement: Supplementary file 1 [file plants-14-01602-s001.zip]

Archive with 1 entries (1 files):
- plants-3571858-supplementary.pdf
